# Supplementary material for: Chicken lncRNA-9802 Induces the S Phase Arrest in the T Lymphocyte Cells Infected by Marek’s Disease Virus via the TP53BP1/p53/p21 Pathway
Source: Vet Sci. 2026 May 12;13(5):469. doi: 10.3390/vetsci13050469 (PMC13211383; doi:10.3390/vetsci13050469)
Supplement: Supplementary file 1 [file vetsci-13-00469-s001.zip]

Archive with 3 entries (2 files):
- vetsci-4292106-supplementary/
- vetsci-4292106-supplementary/vetsci-4292106-Figure S1.pdf
- vetsci-4292106-supplementary/vetsci-4292106-Table S1.xls
