# Supplementary material for: Chicken lncRNA-9802 Induces the S Phase Arrest in the T Lymphocyte Cells Infected by Marek’s Disease Virus via the TP53BP1/p53/p21 Pathway
Source: Vet Sci. 2026 May 12;13(5):469. doi: 10.3390/vetsci13050469 (PMC13211383; doi:10.3390/vetsci13050469)
Supplement: Supplementary file 1 [file vetsci-13-00469-s001.zip › vetsci-4292106-supplementary/vetsci-4292106-Table S1.xls]

## Sheet: Sheet1
Table S1 Primer sequences for RT-qPCR
Primers	Sequences（5'-3'）
lncRNA-9802-F	CTCGAGCTTTTGTTCACACAGAATGAGTGGCAC
lncRNA-9802-R	GGATCCGCAGGGCCCTCCGCAG
p53-F	ATCATACTGAGCCAGATTGTTTCG
p53-R	TCTTTCACCTTCTTCACGCCAT
TP53BP1-F	CAAAGTGGTCTTCAAATGGGTA
TP53BP1-R	TGGGATAGGGTCACAGAGTAA
p21-F	ACCAGTCAATCTGGGCCTGT
p21-R	AGAAGACATCTGTTTGGGGGT
CDK2-F	TCGACTGCTGTGGACATCTGGAG
CDK2-R	GCGGAAGATACGGAAGAGCTGATC
CyclinA-F	ATGTCAGCGATATCCACACG
CyclinA-R	GCTCCATCCTCAGAACTTGC
GAPDH-F	GCTGCTAAGGCTGTGGG
GAPDH-R	GCATCAAAGGTGGAGGAAT
